# Supplementary material for: Risk prediction models for sepsis-associated encephalopathy: a systematic evaluation and meta-analysis
Source: PeerJ. 2026 Feb 13;14:e20770. doi: 10.7717/peerj.20770 (PMC12908571; doi:10.7717/peerj.20770)
Supplement: Supplemental Information 2 [file peerj-14-20770-s002.xlsx]

## Sheet: PubMedSearchHistory (1)
Search number	Query	Sort By	Filters	Search Details	Results	Time
4	((((((((((predict*[Title/Abstract]) OR (model[Title/Abstract])) OR (tool[Title/Abstract])) OR (score[Title/Abstract])) OR (prognos*[Title/Abstract])) OR (nomogram[Title/Abstract])) OR (risk prediction[Title/Abstract])) OR (risk stratification[Title/Abstract])) OR (risk score[Title/Abstract])) OR (risk assessment[Title/Abstract])) AND (((((((((((((((((((("Sepsis-Associated Encephalopathy"[Mesh]) O…	Publication Date		("predict*"[Title/Abstract] OR "model"[Title/Abstract] OR "tool"[Title/Abstract] OR "score"[Title/Abstract] OR "prognos*"[Title/Abstract] OR "nomogram"[Title/Abstract] OR "risk prediction"[Title/Abstract] OR "risk stratification"[Title/Abstract] OR "risk score"[Title/Abstract] OR "risk assessment"[Title/Abstract]) AND ("Sepsis-Associated Encephalopathy"[MeSH Terms] OR (("brain diseases"[MeSH Term…	1304	21:43:26
3	(((((((((predict*[Title/Abstract]) OR (model[Title/Abstract])) OR (tool[Title/Abstract])) OR (score[Title/Abstract])) OR (prognos*[Title/Abstract])) OR (nomogram[Title/Abstract])) OR (risk prediction[Title/Abstract])) OR (risk stratification[Title/Abstract])) OR (risk score[Title/Abstract])) OR (risk assessment[Title/Abstract])	Publication Date		"predict*"[Title/Abstract] OR "model"[Title/Abstract] OR "tool"[Title/Abstract] OR "score"[Title/Abstract] OR "prognos*"[Title/Abstract] OR "nomogram"[Title/Abstract] OR "risk prediction"[Title/Abstract] OR "risk stratification"[Title/Abstract] OR "risk score"[Title/Abstract] OR "risk assessment"[Title/Abstract]	6643191	21:43:08
2	((((((((((((((((((("Sepsis-Associated Encephalopathy"[Mesh]) OR (Encephalopathies, Sepsis-Associated[Title/Abstract])) OR (Encephalopathy, Sepsis-Associated[Title/Abstract])) OR (Sepsis-Associated Encephalopathies[Title/Abstract])) OR (Sepsis Associated Encephalopathy[Title/Abstract])) OR (Associated Encephalopathies, Sepsis[Title/Abstract])) OR (Associated Encephalopathy, Sepsis[Title/Abstract])…	Publication Date		"Sepsis-Associated Encephalopathy"[MeSH Terms] OR (("brain diseases"[MeSH Terms] OR ("brain"[All Fields] AND "diseases"[All Fields]) OR "brain diseases"[All Fields] OR "Encephalopathies"[All Fields] OR "Encephalopathy"[All Fields]) AND "Sepsis-Associated"[Title/Abstract]) OR "encephalopathy sepsis associated"[Title/Abstract] OR "sepsis associated encephalopathies"[Title/Abstract] OR "Sepsis-Assoc…	2942	21:42:41
1	"Sepsis-Associated Encephalopathy"[Mesh]	Most Recent		"Sepsis-Associated Encephalopathy"[MeSH Terms]	413	21:41:02
